# Supplementary material for: Fat body phospholipid state dictates hunger-driven feeding behavior
Source: eLife. 2022 Oct 6;11:e80282. doi: 10.7554/eLife.80282 (PMC9566863; doi:10.7554/eLife.80282)
Supplement: Figure 2—source data 1. [file elife-80282-fig2-data1.xlsx]

## Sheet: Sheet1
Dilp5 accumulation in IPC after 14 days on NF/HSD Diet
	NF	HSD
	1.73292e+08	7.78465e+07
	2.78761e+08	1.42839e+08
	2.40602e+08	6.39992e+07
	2.11037e+08	8.26526e+07
	2.82766e+08	7.71357e+07
		1.12154e+08
		1.34563e+08
