# Supplementary material for: Fat body phospholipid state dictates hunger-driven feeding behavior
Source: eLife. 2022 Oct 6;11:e80282. doi: 10.7554/eLife.80282 (PMC9566863; doi:10.7554/eLife.80282)
Supplement: Figure 2—figure supplement 1—source data 1. [file elife-80282-fig2-figsupp1-data1.zip]

Archive with 1 entries (1 files):
- F2S1SD1.csv
