# Supplementary material for: Fat body phospholipid state dictates hunger-driven feeding behavior
Source: eLife. 2022 Oct 6;11:e80282. doi: 10.7554/eLife.80282 (PMC9566863; doi:10.7554/eLife.80282)
Supplement: Figure 2—figure supplement 1—source data 1. [file elife-80282-fig2-figsupp1-data1.zip › F2S1SD1.csv]

Dilp2 and 5 expression in w1118
	Dilp2			Dilp5
	Mean	SD	N	Mean	SD	N
NF	1.015	0.2057718	3	1.018	0.2676049	2
HSD	1.08	0.15	3	1.07	0.2	2
