# Supplementary material for: Fat body phospholipid state dictates hunger-driven feeding behavior
Source: eLife. 2022 Oct 6;11:e80282. doi: 10.7554/eLife.80282 (PMC9566863; doi:10.7554/eLife.80282)
Supplement: Figure 4—source data 1. [file elife-80282-fig4-data1.xlsx]

## Sheet: in
Mean number of ApoII puncta
	ND	HSD
	525	280
	489	369
	640	112
	319	300
	485	223
	509
% area covered by ApoII puncta
	ND	HSD
	1.339	1.304
	2.933	1.028
	2.353	0.327
	1.069	1.164
	1.732	1.413
	1.596
