# Supplementary material for: Fat body phospholipid state dictates hunger-driven feeding behavior
Source: eLife. 2022 Oct 6;11:e80282. doi: 10.7554/eLife.80282 (PMC9566863; doi:10.7554/eLife.80282)
Supplement: Figure 4—source data 3. [file elife-80282-fig4-data3.xlsx]

## Sheet: Sheet1
		number of ApoII puncta
	sample number	LppGal4>UAS-Luc	LppGal4>UAS-PECT
	1	406	13.175
	2	187	7.3
	3	402	8.901
	4	376	8.377
	5	410	8.984
	6	203	5.976
	7	67	1.849
	mean	293	7.79457
		%Area covered by ApoII puncta
	sample number	LppGal4>UAS-Luc	LppGal4>UAS-PECT
	1	324	7.829
	2	336	11.138
	3	631	20.877
	4	650	20.224
	5	732	18.825
	6	520	11.51
	7	485	7.253
	mean	525.429	13.9509
